# Supplementary material for: A Comprehensive Review of the Equine Gut Microbiome in Health and Disease
Source: Vet Sci. 2026 Jul 7;13(7):659. doi: 10.3390/vetsci13070659 (PMC13431609; doi:10.3390/vetsci13070659)
Supplement: Supplementary file 1 [file vetsci-13-00659-s001.zip]

Archive with 1 entries (1 files):
- vetsci-4376936-supplementary.pdf
